# Supplementary material for: Fluorescent Aptasensor for Highly Specific Detection of ATP Using a Newly Screened Aptamer
Source: Sensors (Basel). 2022 Mar 22;22(7):2425. doi: 10.3390/s22072425 (PMC9003339; doi:10.3390/s22072425)
Supplement: Supplementary file 1 [file sensors-22-02425-s001.zip]

Archive with 1 entries (1 files):
- sensors-1634391-supplementary.pdf
